# Supplementary material for: Mechanism of effector capture and delivery by the type IV secretion system from Legionella pneumophila
Source: Nat Commun. 2020 Jun 8;11:2864. doi: 10.1038/s41467-020-16681-z (PMC7280309; doi:10.1038/s41467-020-16681-z)
Supplement: Supplementary file 4 — Source Data [file 41467_2020_16681_MOESM4_ESM.xlsx]

## Sheet: Fig1A
Figure 1A

## Sheet: Fig1B
Fig 1B
Effector/ Strain	#Repeat						P-Value T-test Unpaired
RalF	1	2	3	4	AVERAGE	STDEV	WT	Significant?	ΔDotZ	Significant?
WT	575741	408686	237632	305811	381967	147077	1	NS	0.0133102	*
ΔDotZ	112727	36665.6	112159	173851	87183.6	56159.5	0.0133102	*	1	NS
ΔDotY	115380	95902.8	105192	105491	100547	7954.34	0.00946363	**	0.909583	NS
ΔDotZDotY	120536	86462.7	62021.3	89673.3	88068	23996	0.00777644	**	0.553125	NS
ΔT4SS	627.374	627.374	536.534		627.374	52.4461	0.00713468	**	0.0224893	*
LegC8	1	2	3
WT	174565	161376	159068		165003	8360.97	1	NS	1.45246e-05	***
ΔDotZ	34430.8	29125.9	35559.9		33038.9	4549.53	1.45246e-05	***	1	NS
ΔDotY	30454.7	64776.4	39193.9		44808.3	17836.4	0.000453568	***	0.324557	NS
ΔDotZDotY	29122.7	48566.8	37335.7		38341.7	9760.97	6.90862e-05	***	0.424904	NS
ΔT4SS	250.95	250.95	214.614		238.838	20.9784	4.39553e-06	***	7.83168e-05	***
Lem21	1	2	3
WT	584485	446382	670181		567016	112918	1	NS	0.00138021	***
ΔDotZ	37169.8	64441.6	36520		46043.8	15936.3	0.00138021	***	1	NS
ΔDotY	36868.1	4765.81	39072.1		26902	19202.1	0.00122341	***	0.254694	NS
ΔDotZDotY	38060.6	46535.8	46112.6		43569.7	4775.71	0.00131013	***	0.809434	NS
ΔT4SS	417.354	445.417	397.323		420.031	24.1587	0.000964873	***	0.00771342	**
CegC3	1	2	3
WT	398493	317184	522730		412802	103518	1	NS	0.00382855	***
ΔDotZ	29908.7	39931.9	68567.4		46136	20248.4	0.00382855	***	1	NS
ΔDotY	60470.3	39990.5	119075		73178.6	41045.4	0.00615986	**	0.363201	NS
ΔDotZDotY	106065	119476	113901		113148	6737.13	0.00747344	**	0.005383	**
ΔT4SS	490.723	530.722	483.484		501.643	25.4416	0.00231525	***	0.0169627	*
Lpg1663	1	2	3
WT	13890.7	12229.2	14284.1		13468	1090.71	1	NS	0.00125083	***
ΔDotZ	5192.78	1738.69	1833.42		2921.63	66.9857	0.00125083	***	1	NS
ΔDotY	4197.69	3250.23	2889.45		3445.79	675.688	0.000172731	***	0.685048	NS
ΔDotZDotY	984.384	852.43	814.78		883.865	89.0641	3.74943e-05	***	0.147586	NS
ΔT4SS	354.04	224.113	477.638		351.93	126.776	3.22446e-05	***	0.0869143	NS

## Sheet: Fig 1C
Fig 1C
Effector/ Strain	#Repeat
RalF	1	2	3	Average	STDEV	P-Value t-test unpaired	Significant?
WT	305811	193601	237632	245681	56536.3	1	NS
ΔT4SS	627.374	627.374	536.534	597.094	52.4461	0.00168372	***
DotY
WT	511.918	1835.44	1354.84	1234.07	669.975	1	NS
ΔT4SS	1487	591.812	434.305	837.707	567.795	0.478063	NS
DotZ
WT	360.446	350.788	886.128	532.454	306.329	1	NS
ΔT4SS	214.266	291.972	369.608	291.948	77.6711	0.257866	NS

## Sheet: Table 1
Table 1
Growth fold 24 hours				# repeat								%from WT																			AVERAGE	STDEV	T-test	Significant?
Strain	Protein	Interface	Mutated residues	1	2	3	AVERAGE	% from WT	STDEV	P-Value T-test Unpaired	Significant?	1	2	3	AVERAGE	STDEV	P-Value T-test Unpaired	Significant?						14.05.19	29.05.19	10.07.19	31.07.19	2.8.19	15.08.19
WT				215.094	221.875	239.016	225.329	100	12.3293	1	NS	95.4581	98.4673	106.075	100	5.4717	1	NS						#REF!	#REF!	#REF!					#REF!	4.46762	#REF!	#REF!
ΔT4SS				0.236985	0.356164	0.111972	0.23504	0.10431	0.122108	5.96218e-06	**	0.105173	#REF!	#REF!	#REF!	#REF!	#REF!	#REF!						#REF!							#REF!	#REF!	#REF!	#REF!
ΔDotB + pB				220.263	284.211	277.105	260.526	115.621	35.0494	0.176178	NS	97.752	126.132	122.978	115.621	15.5548	0.176178	NS						#REF!							121.577	12.7004	#REF!	#REF!
ΔDotB				0.09072	0.108	0.13392	0.11088	0.0492081	0.0217435	5.94796e-06	**	0.0402612	0.04793	0.0594332	0.0492081	0.0096497	5.94796e-06	**						#REF!							0.0521905	0.00787894	#REF!	#REF!
M1	DotM	M-N	T205R, L208R, Y211R	0.593407	1.18681	1.18681	0.989011	0.438919	0.342603	6.05058e-06	**	0.263352	0.526703	0.526703	0.438919	0.152046	6.05058e-06	**						#REF!							0.497442	0.124145	#REF!	#REF!
M2	DotN	N-DotZ	200-end deletion	135.326	20.7547	80.0182	78.6997	34.9266	57.2971	0.0123176	*	60.0572	9.21087	35.5118	34.9266	25.4282	0.0123176	*						#REF!							26.5498	20.7621	#REF!	#REF!
M3	DotZ	DotZ-N, M	283-end deletion	127.083	59.1346	171.074	119.097	52.855	56.3956	0.0333005	*	56.3991	26.2437	75.9222	52.855	25.0281	0.0333005	*						#REF!							51.6736	20.4354	#REF!	#REF!
M4	DotM	M-L	Q326R, T327R	0.108	0.0771429	0.138857	0.108	0.04793	0.0308571	5.94769e-06	**	0.04793	0.0342357	0.0616243	0.04793	0.0136943	5.94769e-06	**													0.04793	0.0111813	#REF!	#REF!
M5	DotL	M-L	A363R, E364R, D366R	0.1242	0.1188	0.1188	0.1206	0.0535218	0.00311769	5.94894e-06	**	0.0551195	0.052723	0.052723	0.0535218	0.00138362	5.94894e-06	**													0.0529893	0.00112972	#REF!	#REF!
M6	DotM	M-L	V300R, P302R, S303R	0.114085	0.12169	0.456338	0.703521	0.31222	0.580475	5.96354e-06	**	0.0506303	0.0540056	0.202521	0.102386	0.0867363	5.96354e-06	**													0.119637	0.0708199	#REF!	#REF!
												%from WT
Growth fold	48hours			# repeat								# repeat
Strain	Protein	Interface	Mutated residues	1	2	3	AVERAGE	% from WT	STDEV	P-Value T-test Unpaired	Significant?	1	2	3	AVERAGE	STDEV	P-Value T-test Unpaired	Significant?
WT				461.321	414.046	486.885	454.084	100	36.9547	1	NS	101.594	91.1827	107.224	100	8.1383	1	NS
ΔT4SS				0.118924	0.105634	0.236301	0.15362	0.0338306	0.0719122	2.88579e-05	**	0.0261898	0.023263	0.0520391	0.0338306	0.0158368	2.88579e-05	**
ΔDotB + pB				355.263	284.211	994.737	544.737	119.964	391.327	0.709964	NS	78.2373	62.5898	219.064	119.964	86.1795	0.709964	NS
ΔDotB				0.09936	0.10368	0.119542	0.107527	0.02368	0.0106268	2.88461e-05	**	0.0218814	0.0228328	0.026326	0.02368	0.00234028	2.88461e-05	**
M1	DotM	M-N	T205R, L208R, Y211R	0.337711	0.675422	0.675422	0.562852	0.123953	0.194978	2.89628e-05	**	0.0743719	0.148744	0.148744	0.123953	0.0429386	2.89628e-05	**
M2	DotN	N-DotZ	200-end deletion	210.326	76.9811	78.5455	121.951	26.8565	76.5392	0.00248602	**	46.3187	16.9531	17.2976	26.8565	16.8557	0.00248602	**
M3	DotZ	DotZ-N, M	283-end deletion	170.833	111.635	120.496	134.321	29.5807	31.9293	0.000344696	**	37.6215	24.5846	26.536	29.5807	7.03158	0.000344696	**
M4	DotM	M-L	Q326R, T327R	0.103	0.17	0.08	0.117667	0.025913	0.0467582	2.88487e-05	**	0.022683	0.037438	0.0176179	0.025913	0.0102973	2.88487e-05	**
M5	DotL	M-L	A363R, E364R, D366R	0.1026	0.1026	0.0702	0.0918	0.0202165	0.0187061	2.88421e-05	**	0.0225949	0.0225949	0.0154597	0.0202165	0.00411953	2.88421e-05	**
M6	DotM	M-L	V300R, P302R, S303R	0.649261	0.692546	0.259705	0.533837	0.117563	0.23839	2.89563e-05	**	0.142983	0.152515	0.0571931	0.117563	0.0524991	2.89563e-05	**

## Sheet: Supp Info Fig2
Supplementary figure 2
Growth fold 24 hours		# repeat								%from WT																			AVERAGE	STDEV	T-test	Significant?
Strain		1	2	3	AVERAGE	% from WT	STDEV	P-Value T-test Unpaired	Significant?	1	2	3	AVERAGE	STDEV	P-Value T-test Unpaired	Significant?						14.05.19	29.05.19	10.07.19	31.07.19	2.8.19	15.08.19
WT		215.094	221.875	239.016	225.329	100	12.3293	1	NS	95.4581	98.4673	106.075	100	5.4717	1	NS						#REF!	#REF!	#REF!					#REF!	4.46762	#REF!	#REF!
ΔT4SS		0.236985	0.356164	0.111972	0.23504	0.10431	0.122108	5.96218e-06	**	0.105173	0.158064	0.0496927	0.10431	0.054191	5.96218e-06	**						#REF!							0.086392	0.0442468	#REF!	#REF!
ΔDotZ		30.3797	48.6076	48.6761	42.5545	18.8855	10.5437	4.06624e-05	**	13.4824	21.5719	21.6023	18.8855	4.67924	4.06624e-05	**						#REF!							20.6865	3.82059	#REF!	#REF!
ΔDotY		109.524	78.0947	97.4436	95.0207	42.1698	15.854	0.000357134	**	48.6063	34.6581	43.2451	42.1698	7.03597	0.000357134	**						#REF!							40.0244	5.74484	#REF!	#REF!
ΔDotYDotZ		118.182	119.231	37.4211	91.6112	743.037	46.933	0.136345	NS	958.545	967.052	303.513	743.037	380.662	0.0388956	*								#REF!							671.201	310.809	#REF!	#REF!
ΔDotZ+pDotZ		368.182	298.864	150.505	272.517	120.942	111.205	0.50557	NS	163.398	132.635	66.7934	120.942	49.3522	0.50557	NS
ΔDotY+pDotY		288	204.039	224.247	238.762	105.962	43.8222	0.636195	NS	127.813	90.5516	99.5201	105.962	19.4481	0.636195	NS
Growth fold 48hrs		# repeat								# repeat
Strain		1	2	3	AVERAGE	% from WT	STDEV	P-Value T-test Unpaired	Significant?	1	2	3	AVERAGE	STDEV	P-Value T-test Unpaired	Significant?
WT		461.321	414.046	486.885	454.084	100	36.9547	1	NS	101.594	91.1827	107.224	100	8.1383	1	NS
ΔT4SS		0.118924	0.105634	0.236301	0.15362	0.0338306	0.0719122	2.88579e-05	**	0.0261898	0.023263	0.0520391	0.0338306	0.0158368	2.88579e-05	**
ΔDotZ		42.3418	282.532	162.254	162.376	35.7589	120.095	0.0158506	*	9.32465	62.2201	35.732	35.7589	26.4477	0.0158506	*
ΔDotY		238.095	255.583	155.639	216.439	47.6649	53.3753	0.00316886	**	52.4342	56.2853	34.2754	47.6649	11.7545	0.00316886	**
ΔDotYDotZ		89.3939	188.942	50.5263	109.621	24.1411	71.3904	0.00175909	**	19.6866	41.6095	11.1271	24.1411	15.7218	0.00175909	**
ΔDotZ+pDotZ		327.273	641.714	458.94	475.976	104.821	157.911	0.826619	NS	72.0731	141.32	101.069	104.821	34.7758	0.826619	NS
ΔDotY+pDotY		492	669.215	517.445	559.553	123.227	95.818	0.149894	NS	108.35	147.377	113.953	123.227	21.1014	0.149894	NS
